# Supplementary material for: Chromatin-Independent Interplay of NFATc1 and EZH2 in Pancreatic Cancer
Source: Cells. 2021 Dec 8;10(12):3463. doi: 10.3390/cells10123463 (PMC8700089; doi:10.3390/cells10123463)
Supplement: Supplementary file 1 [file cells-10-03463-s001.zip]

Archive with 1 entries (1 files):
- cells-1466158-supplementary.pdf
